# Supplementary material for: The Optical Properties of Metal-Free Polymer Films with Self-Assembled Nanoparticles
Source: Polymers (Basel). 2021 Dec 2;13(23):4230. doi: 10.3390/polym13234230 (PMC8659585; doi:10.3390/polym13234230)
Supplement: Supplementary file 1 [file polymers-13-04230-s001.zip]

Archive with 4 entries (4 files):
- Fig S1.pdf
- Fig S2.pdf
- Fig S3.pdf
- Fig S4.pdf
